# Supplementary material for: The Transcription Factor HOXA5: Novel Insights into Metabolic Diseases and Adipose Tissue Dysfunction
Source: Cells. 2023 Aug 18;12(16):2090. doi: 10.3390/cells12162090 (PMC10453582; doi:10.3390/cells12162090)
Supplement: Supplementary file 1 [file cells-12-02090-s001.zip]

Archive with 1 entries (1 files):
- cells-2480785-supplementary.pdf
